# Supplementary material for: Discovery of novel disease-causing mutation in SSBP1 and its correction using adenine base editor to improve mitochondrial function
Source: Mol Ther Nucleic Acids. 2024 Jun 17;35(3):102257. doi: 10.1016/j.omtn.2024.102257 (PMC11299580; doi:10.1016/j.omtn.2024.102257)
Supplement: Table S1. Summary of reported SSBP1 mutations, including this study, and its pathogenicity prediction analysis [file mmc2.xlsx]

## Sheet: Sheet1
Genomic position (GRCh37/hg19)	HGVS		Location (Exon/domain)	In-Silico Prediction					Minor Allele Frequency			Clinvar		ACMG/AMP guideline
	Nucleotide	Amino Acid		CADD	REVEL	SIFT	ClinPred		KOVA/	gnomAD		Classification		Criteria	Classification
	change	change		phred					KRGDB
Chr7:141438969-G-A	c.3G>A	p.Met1?	Exon 2 / Absent	23	NA	0.009	0.426		ND/ND	exome(5.388e-05)		ND		PM2, PP1,PP4,	Likely Pathogenic
						(Damaging)				gnome(3.186e-05)				PS3_moderate
Chr7:141442023-G-A	c.79G>A	p.Glu27Lys	Exon 3 / Absent	32	0.319	0.005	0.949		ND/ND	ND		ND		PS2,PM2,PP4,	Likely Pathogenic
						(Damaging)	(Damaging)							PS3_moderate
Chr7:141443388-G-A	c.113G>A	p.Arg38Gln	Exon 4 / SSB	32	0.514	0.003	0.974		ND/ND	ND		Pathogenic		PS1,PS3,PM2,PP1,PP4	Pathogenic
						(Damaging)	(Damaging)
Chr7:141443394-G-T	c.119G>T	p.Gly40Val	Exon 4 / SSB	12.59	0.815	0	0.998		ND/ND	ND		Likely Pathogenic		PS2,PS3,PM2,PP3,PP4	Pathogenic
						(Damaging)	(Damaging)
Chr7:141443426-A-G	c.151A>G	p.Lys51Glu	Exon 4 / SSB	23.8	0.494	0.996	0.775		ND/ND	ND		ND		PM2, PP1, PP4	Uncertain
							(Damaging)								Significance
Chr7:141443459-A-G	c.184A>G	p.Asn62Asp	Exon 4 / SSB	23.1	0.21	0.323	0.846		ND/ND	ND		ND		PS2, PS3, PM2,	Pathogenic
							(Damaging)							PP1, PP4
Chr7:141443747-G-A	c.272G>A	p.Arg91Gln	Exon 5 / SSB	23.9	0.176	0.032	0.924		ND/ND	ND		ND		PS2, PS3,	Pathogenic
						(Damaging)	(Damaging)							PM2, PP4
Chr7:141445301-G-A	c.320G>A	p.Arg107Gln	Exon 6 / SSB	25	0.244	0	0.983		ND/ND	ND		Pathogenic		PS1, PS2, PS3, PM2, PP1, PP4	Pathogenic
						(Damaging)	(Damaging)
Chr7:141445312-G-C	c.331G>C	p.Glu111Gln	Exon 6 / SSB	25.8	0.32	0.368	0.951		ND/ND	ND		ND		PS3, PM2, PP4	Likely Pathogenic
							(Damaging)
Chr7:141445316-G-A	c.335G>A	p.Gly112Glu	Exon 6 / SSB	28.6	0.68	0	1		ND/ND	ND		ND		PS2, PM2, PP4	Likely Pathogenic
						(Damaging)	(Damaging)
Chr7:141445345-A-G	c.364A>G	p.Lys122Glu	Exon 6 / SSB	24.8	0.696	0.35	0.843		ND/ND	ND		ND		PS3, PM2, PP1, PP4	Likely Pathogenic
							(Damaging)
Chr7:141445361-G-A	c.380G>A	p.Arg127Gln	Exon 6 / SSB	25.7	0.688	0.039	0.27		ND/ND	exome(3.989e-05)		ND		PM2, PP1, PP4	Uncertain
						(Damaging)	(Damaging)			gnome(ND)					Significance
Chr7:141445375-A-G	c.394A>G	p.Ile132Val	Exon 6 / SSB	20.6	0.113	0.207	0.546		ND/ND	exome(1.196e-05)		Uncertain Significance		PS1, PM2, PP1, PP4	Likely Pathogenic
							(Damaging)			gnome(3.184e-05)
Chr7:141450129-G-A	c.422G>A	p.Ser141Asn	Exon 7 / SSB	22.5	0.084	0.2	0.869		ND/ND	ND		Pathogenic		PS2, PS3,	Pathogenic
							(Damaging)							PM2, PP4
